# Supplementary material for: Prevalence and Associated Factors of Anxiety and Depression Among Primary Caregivers of Children With Haematological Malignancies: A Cross-sectional Study
Source: Actas Esp Psiquiatr. 2026 Apr 15;54(2):419–31. doi: 10.62641/aep.v54i2.2195 (PMC13180661; doi:10.62641/aep.v54i2.2195)
Supplement: Supplementary file 1 [file ActEsp-54-2-419-431-s1.zip]

Archive with 5 entries (5 files):
- Supplementary Material 1.docx
- Supplementary Material 2.docx
- Supplementary Table 1.docx
- Supplementary Table 2.docx
- Supplementary Table 3.docx
